# Supplementary material for: Murine colon proteome and characterization of the protein pathways
Source: BioData Min. 2012 Aug 28;5:11. doi: 10.1186/1756-0381-5-11 (PMC3497880; doi:10.1186/1756-0381-5-11)
Supplement: Additional file 3 — Murine colon biological hierarchy showing both enrichment and depletion analysis. [file 1756-0381-5-11-S3.xls]

## Sheet: Over represented_BinGO
GO-ID	Description	P-value	corr p-value	Cluster frequency	total frequency	genes
5737	Cytoplasm	1.2418e-79	7.451e-78	497/786 63.2%	5648/18097 31.2%	LDHC LDHB CYP2D10 LDHA TUBB2B CYP2D11 TUBB2C PGAM1 RPLP2 SELENBP2 PLEC1 SSR1 ACTG1 ACTG2 RPLP0 RPL11 LSM2 RPL12 TMEM14C ACAA2 MYH1 CLCA3 MYH3 MYH2 MYLK2 MYH4 MYH7 MYH6 MYH9 MYH8 JUP SPAG9 PPP1CA NME2 RPS19 PTRF TAGLN NME1 RPS17 RPS14 RPS12 HSD11B2 CYP2D26 MAPK8 RPS10 RPS11 TRAPPC3 HSD17B10 CHCHD3 RAB6 ARF6 ARF5 SERPINH1 ACP1 HADHA RAB7 HADHB PFN1 RAC2 RAC1 RPS20 RPS21 PHB GGH RPS9 DLAT VDAC2 VDAC…
5622	Intracellular	3.8922e-67	1.1677e-65	620/786 78.8%	8967/18097 49.5%	LDHC LDHB CYP2D10 LDHA TUBB2B CYP2D11 TUBB2C PGAM1 RPLP2 INTS2 SELENBP2 PLEC1 SSR1 ACTG1 HIST1H2BP ACTG2 HIST1H2BM RPLP0 RPL11 LSM2 RPL12 TMEM14C INA ACAA2 MYH1 CLCA3 MYH3 MYH2 MYLK2 MYH4 MYH7 MYH6 MYH9 MYH8 JUP SPAG9 PPP1CA NME2 RPS19 PTRF TAGLN NME1 RPS17 RPS14 RPS12 MAPK9 HSD11B2 CYP2D26 MAPK8 RPS10 RPS11 TRAPPC3 HSD17B10 CHCHD3 RAB6 ARF6 ARF5 SERPINH1 ACP1 HADHA RAB7 HADHB PFN1 RAC2 RAC1 RPS2…
5198	Structural molecular activity	6.5858e-50	1.3172e-48	112/786 14.2%	491/18097 2.7%	TUBB2B VAPA VAPB TUBB2C PDLIM3 RPLP2 PLEC1 VCL ACTG1 KRT82 ACTG2 RPLP0 COL12A1 RPL11 RPL12 KRT85 KRT86 KRT84 INA KRT13 KRT10 PRELP JUP KRT19 KRT18 RPS19 KRT17 KRT16 RPS17 KRT15 RPS14 KRT14 RPS12 TUBA4A RPS10 RPS11 COL1A1 MYL6 ACTBL2 LMNB1 KRT20 ARPC5 KRT24 KRT25 KRT28 KRT27 ARPC3 RPS20 RPS21 KRT31 RPS9 RPS5 KRT32 RPS7 PRPH CLDN7 TLN1 GFAP CLDN3 HNRPLL KRT33B RPS3 ACTR2 DES KRT42 GSN KRT40 ACTR1A …
16491	Oxidoreducatse activity	7.5166e-28	1.1275e-26	103/786 13.1%	711/18097 3.9%	LDHC LDHB CYP2D10 LDHA CYP2D11 PGD COX5A HIBADH PDHB SPR HADH COX6C PYCR1 PYCR2 BC022224 DLD HSD11B2 CYP2D26 MDH2 MDH1 HSD17B10 1110020P15RIK GLUD1 RBP2 IFI30 HADHA FTH1 IDH2 COX6B1 IDH1 P4HB IDH3A DHFR NDUFV2 PRDX6-RS1 ALDH2 COX6A1 CYB5R3 PRDX4 PRDX5 PRDX2 PRDX3 UQCRFS1 UQCRQ PRDX1 HNRPLL AKR1C13 GPX2 NDUFS7 GPX1 GSR NDUFS4 GPX5 GPX4 GPX3 NDUFS8 NDUFS1 NDUFB10 AIFM1 ACADS COX4I1 DECR1 CBR3 NDUFA…
3824	Calatytic activity	1.0817e-27	1.298e-26	357/786 45.4%	5003/18097 27.6%	LDHC LDHB CYP2D10 ALAD ATP1B1 LDHA TUBB2B CYP2D11 RASL2-9 TUBB2C PGD PGAM1 RAB1B PGAM2 HIBADH GOT2 SULT1A1 HRSP12 ACAA2 PLD1 CLCA3 SUCLG1 MYLK3 MYLK4 GSTT1 MYLK2 GSTT2 GSTT3 SFRS1 MYH9 PPP1CA NME2 PGM5 NME1 BC022224 DLD ATP5C1 TUBA4A MAPK9 HSD11B2 CYP2D26 MAPK8 RAB13 WFDC5 MYH7B MDH2 MPST MDH1 ALDOA HSD17B10 TALDO1 RBP2 ALDOB IFI30 ARF6 ARF5 ACAT1 ACP1 HADHA HADHB TPI1 RAC2 RAC1 COX6B1 IDH2 IDH1 …
9056	Catabolic process	3.0029e-22	3.0029e-21	82/786 10.4%	566/18097 3.1%	LDHC LDHB LDHA PGD HEXB PGAM1 PGAM2 PRDX5 PRDX2 PRDX3 PRDX1 HIBADH PDHB GOT2 GPX1 GSTM4 GPX3 LSM2 1100001H23RIK NT5C PLD1 ACO2 AIFM1 SUCLG1 PSMA2 UBE2N PSMA6 EG277333 PSMA5 PRDX6 PKM2 PSMA3 PKLR MDH2 MDH1 ALDOA TALDO1 ALDOB ADH5 PSMA7 PSMA8 GPI1 DCI HADHA HADHB PSMB5 PSMB4 TPI1 PSMB6 PSMB1 ADH1 PSMB3 OXCT1 PSMB2 PPP2CB ENO2 PAFAH1B3 IDH2 ENO3 IDH1 PAFAH1B2 FH1 GAPDH ENO1 ALDOART2 DLST CS DLAT SOD…
6810	Transport activity	3.6165e-19	3.0999e-18	192/786 24.4%	2350/18097 12.9%	ATP1B1 TUBB2B RASL2-9 TUBB2C RAB1B SELENBP2 GOT2 APOA1 SLC25A24 COL12A1 HBB-B1 HBB-B2 RAB26 SAR1B SAR1A MB TXNL1 CLCA3 ERP29 FMR1 MYH6 SFRS1 MYH9 BCAP31 SLC25A31 SEC61B RAB18 RAB14 ATP5C1 RAB15 TUBA4A RAB12 COL1A1 SLC25A39 RAB13 RAB10 TRAPPC3 MPST MYL6 SRI HMGB1 CAV1 1110020P15RIK RBP2 RAB6 TXN1 ARF6 ARF5 FTH1 TRF RAB7 ALB RAC1 TMED10 ATP5J2 RAB8A RAB8B VDAC2 VDAC3 HNRNPA1 REEP5 RAB33B VDAC1 TST …
16209	antioxidant activity	5.3917e-13	4.0438e-12	17/786 2.1%	42/18097 0.2%	PRDX4 PRDX5 PRDX2 SERPINB1B PRDX3 SOD1 PRDX1 HNRPLL PARK7 GPX2 GSR GPX1 PRDX6 GPX5 GPX4 GPX3 PRDX6-RS1
5623	Cell	6.7885e-13	4.5257e-12	680/786 86.5%	13854/18097 76.5%	LDHC LDHB CYP2D10 LDHA TUBB2B CYP2D11 TUBB2C PGD PGAM1 RPLP2 OLFR1250 INTS2 SELENBP2 PLEC1 AMOTL1 B2M SSR1 ACTG1 HIST1H2BP ACTG2 HIST1H2BM RPLP0 RPL11 LSM2 RPL12 TMEM14C INA OLFR1248 ACAA2 MYH1 CLCA3 MYH3 MYH2 MYLK2 MYH4 MYH7 MYH6 MYH9 MYH8 JUP SPAG9 PPP1CA NME2 RPS19 PTRF TAGLN NME1 RPS17 RPS14 RPS12 HSD11B2 MAPK9 CYP2D26 MAPK8 RPS10 RPS11 TRAPPC3 HSD17B10 CHCHD3 RAB6 ARF6 ARF5 SERPINH1 ACP1 HAD…
3774	motor activity	9.282e-11	5.5692e-10	26/786 3.3%	133/18097 0.7%	ACTBL2 MYL6 MYL7 MYL3 MYO7A MYL1 MYL9 ACTG2 MYL6B ACTR1A ACTC1 MYH1 ACTA1 MYH3 MYH2 MYH4 MYH7 MYH6 MYH9 MYH8 KIF1B MYH11 MYLC2B MYH14 MYH7B MYH10
8152	Metabolic process	2.0115e-10	1.0972e-09	347/786 44.1%	6077/18097 33.5%	LDHC LDHB CYP2D10 ALAD LDHA TUBB2B CYP2D11 TUBB2C PGD PGAM1 PGAM2 RPLP2 HIBADH GOT2 SFRS7 SULT1A1 RPLP0 H2AFX RPL11 LSM2 RPL12 ACAA2 PLD1 CLCA3 SUCLG1 MYLK3 MYLK4 GSTT1 MYLK2 GSTT2 GSTT3 SFRS1 SFRS3 SFRS2 SPAG9 PPP1CA NME2 PGM5 RPS19 PTRF NME1 RPS17 BC022224 RPS14 DLD ATP5C1 RPS12 TUBA4A HSD11B2 MAPK9 CYP2D26 MAPK8 RPS11 MDH2 MDH1 ALDOA HSD17B10 TALDO1 RBP2 ALDOB RAB6 HSPA1B CALR ACAT1 ACP1 HADHA…
5488	Binding	1.3891e-09	6.9456e-09	534/786 67.9%	10455/18097 57.7%	CYP2D10 LDHA TUBB2B CYP2D11 TUBB2C PGD SELENBP2 PLEC1 AMOTL1 B2M SSR1 ACTG1 OGN HIST1H2BP ACTG2 HIST1H2BM 1810010M01RIK RPL11 BAHCC1 LSM2 RPL12 MYH1 CLCA3 MYH3 MYLK3 MYH2 MYLK4 MYH4 MYLK2 MYH7 MYH6 MYH9 MYH8 JUP SPAG9 PPP1CA NME2 RPS19 PTRF NME1 RPS14 MAPK9 HSD11B2 CYP2D26 MAPK8 RPS11 TRAPPC3 HSD17B10 RAB6 ARF6 ARF5 HSPA1B SERPINH1 HADHA RAB7 HSPA1L PFN1 RAC2 RAC1 RPS20 RPS9 DLAT UBE2L3 RPS7 ARF1…
16787	Hydrolase activity	8.2444e-08	3.8051e-07	139/786 17.6%	2071/18097 11.4%	ATP1B1 TUBB2B RASL2-9 TUBB2C PGAM1 RAB1B PGAM2 PRKCSH FAHD1 HRSP12 1100001H23RIK AMY2 AMY1 PLD1 CLCA3 TRY10 LYPLA1 EEF2 PPP1CC MYH9 PPP1CB PSMA2 PPP1CA PGM5 PSMA6 PSMA5 PSMA3 ATP5C1 TUBA4A RAB13 WFDC5 ARF6 ARF5 PSMA7 PTRH2 PSMA8 ACP1 PSMB5 PSMB4 PSMB6 PSMB1 RAC2 PSMB3 PSMB2 RAC1 CTRL SEC11A EEF1A2 ELA2A GGH ABHD14B SKI PSMB8 PPA1 ARF1 VCP PSMC2 RAB1 PRDX6-RS1 RAP1A MYH14 GNB2L1 MYH10 ATP5D UQCRC2…
5575	Cellular componant	1.1853e-07	5.08e-07	732/786 93.1%	15838/18097 87.5%	LDHC LDHB CYP2D10 LDHA TUBB2B CYP2D11 TUBB2C PGD PGAM1 RPLP2 OLFR1250 INTS2 SELENBP2 PLEC1 AMOTL1 B2M SSR1 ACTG1 OGN HIST1H2BP ACTG2 HIST1H2BM 1810010M01RIK RPLP0 RPL11 LSM2 RPL12 TMEM14C INA OLFR1248 ACAA2 MYH1 CLCA3 MYH3 MYH2 MYLK2 MYH4 MYH7 MYH6 MYH9 MYH8 JUP SPAG9 NME2 PPP1CA RPS19 TAGLN PTRF RPS17 NME1 RPS14 RPS12 CYP2D26 HSD11B2 MAPK9 RPS10 MAPK8 RPS11 TRAPPC3 HSD17B10 CHCHD3 RAB6 ARF6 ARF5…
3674	Molecular function	1.416e-07	5.664e-07	725/786 92.2%	15642/18097 86.4%	LDHC LDHB CYP2D10 LDHA TUBB2B CYP2D11 TUBB2C PGD PGAM1 RPLP2 PGAM2 OLFR1250 SELENBP2 PLEC1 AMOTL1 B2M SSR1 ACTG1 OGN HIST1H2BP ACTG2 HIST1H2BM 1810010M01RIK RPLP0 RPL11 BAHCC1 LSM2 RPL12 INA OLFR1248 ACAA2 MYH1 CLCA3 MYLK3 MYH3 MYLK4 MYH2 MYLK2 MYH4 MYH7 MYH6 MYH9 MYH8 JUP SPAG9 PPP1CA NME2 RPS19 PTRF NME1 RPS17 RPS14 RPS12 HSD11B2 MAPK9 CYP2D26 MAPK8 RPS10 RPS11 WFDC5 TRAPPC3 HSD17B10 RAB6 ARF6 …
5515	Protein binding	1.9681e-07	7.3805e-07	283/786 36.0%	5035/18097 27.8%	S100A6 ALAD ATP1B1 LDHA RASL2-9 PDLIM3 POSTN TPD52 AMOTL1 PLEC1 B2M ACTG1 SFRS7 OGN ACTG2 COL12A1 RPL11 RAB26 LSM2 RPL12 PLD1 MYH1 MYH3 MYH2 KRT13 MYLK2 MYH4 KRT10 MYH7 MYH6 MYH9 MYH8 SFRS2 PRELP JUP SPAG9 PPP1CA NME2 PGM5 KRT18 RPS19 KRT17 PTRF KRT16 KRT14 RAB15 MAPK9 MAPK8 LAMC1 RAB10 MYH7B MDH2 TRAPPC3 RBP2 RAB6 ARF6 KRT20 HSPA1B CALR CAPZB SERPINH1 KRT25 PFN1 RAC1 PBRM1 HNRNPAB HPCAL1 LGALS3 …
8565	Protein transporter activity	2.4618e-07	8.6888e-07	19/786 2.4%	110/18097 0.6%	RAB3A RAB3B RAB3C RAB8B RAB39B RAB4A RAB1B ARF6 ARF5 TMED9 1700009N14RIK TMED4 ARF1 ARF2 RAB1 ARF4 RAB39 RAB6B KPNB1
8151	Cellular process	1.4679e-06	4.893e-06	519/786 66.0%	10496/18097 57.9%	LDHC LDHB LDHA TUBB2B TUBB2C PGD PGAM1 RPLP2 PGAM2 OLFR1250 ACTG1 HIST1H2BP HIST1H2BM RPLP0 RPL11 LSM2 RPL12 INA OLFR1248 ACAA2 CLCA3 MYLK3 MYH2 MYLK4 MYLK2 MYH6 MYH9 JUP SPAG9 PPP1CA NME2 RPS19 PTRF NME1 RPS17 RPS14 RPS12 MAPK9 MAPK8 RPS11 TRAPPC3 RAB6 ARF6 ARF5 HSPA1B ACP1 HADHA RAB7 HADHB HSPA1L PFN1 RAC2 RAC1 RPS20 RPS21 PHB GGH RPS9 DLAT UBE2L3 VDAC3 RPS5 VDAC1 RPS7 ARF1 HMGCS2 ARF2 UBA1 RAB…
8150	Biological process	6.6586e-05	0.00021027	657/786 83.5%	14148/18097 78.1%	LDHC LDHB CYP2D10 LDHA TUBB2B CYP2D11 TUBB2C PGD PGAM1 RPLP2 PGAM2 OLFR1250 SELENBP2 AMOTL1 B2M ACTG1 HIST1H2BP ACTG2 HIST1H2BM RPLP0 RPL11 LSM2 RPL12 INA OLFR1248 ACAA2 MYH1 CLCA3 MYLK3 MYH3 MYLK4 MYH2 MYLK2 MYH4 MYH7 MYH6 MYH9 MYH8 JUP SPAG9 PPP1CA NME2 RPS19 TAGLN PTRF NME1 RPS17 RPS14 RPS12 HSD11B2 MAPK9 CYP2D26 MAPK8 RPS11 TRAPPC3 HSD17B10 RAB6 ARF6 ARF5 HSPA1B SERPINH1 ACP1 HADHA RAB7 HADHB…
16853	Isomerase activity	7.6574e-05	0.00022972	18/786 2.2%	148/18097 0.8%	P4HB PDIA3 FKBP5 PGAM1 PGAM2 PDIA6 FKBP1A GPI1 PMM2 DCI MIF FAHD1 PPIF TPI1 PPIB PPIA GALE FKBP2
9055	electron carrier activity	0.00022935	0.00065528	22/786 2.7%	219/18097 1.2%	CYB5R3 TXNL1 CYP2D10 COX7A2 AIFM1 ACADS CYP2D11 UQCRFS1 NDUFA12 SDHA GSR SDHB MT-CO2 NDUFS8 NDUFV2 DLD COX6A1 CYP2D26 NDUFS1 ETFB ETFA GLRX
16829	Lyase activity	0.0025764	0.0070265	15/786 1.9%	152/18097 0.8%	ALDOA ALDOART2 ALAD ACO2 ALDOB ECHS1 HADHA DDT ENO2 ENO3 GLO1 FH1 CAR1 CAR2 ENO1
6519	aminoacid and derivative metabolic process	0.0056979	0.014864	20/786 2.5%	247/18097 1.3%	P4HB GLUD1 PGD GGH AK3 HPRT1 HNRPLL HIBADH GOT2 PYCR1 PYCR2 DHFR CKMT2 GFPT1 DDT HPCA GFPT2 SPR HIBCH AOC2
5578	Proteinous extracellular matrix	0.0073482	0.01837	21/786 2.6%	270/18097 1.4%	MUC2 LGALS3 LUM HSPG2 POSTN NID1 DCN PRELP ANXA2 OGN FBLN2 TGFBI TGM2 COL6A2 COL12A1 DSP COL6A1 LAMC1 COL1A1 FN1 DPT
30188	Chaperone regulator matrix	0.017261	0.041426	2/786 0.2%	5/18097 0.0%	BAG2 DNAJC1
8219	Cell death	0.019791	0.045671	29/786 3.6%	445/18097 2.4%	EIF5A TRIB3 ARF6 KRT20 HPRT1 RTN3 FIS1 GPX1 BAK1 KRT8 BAG2 NAIP5 DAD1 RHOB NAIP1 BCL7C MUC2 ACTC1 PDCD10 AIFM1 PSAP NDUFA13 SOD1 BCAP31 SOD2 VDAC1 KRT18 VCP PDCD6
5478	Transport activity	0.021029	0.046732	64/786 8.1%	1141/18097 6.3%	ATP5D ATP1B1 LDLR ATP5B RAB1B COX5A UQCRFS1 1700009N14RIK UQCRQ APOA1 SLC25A3 RAB6B HBB-B1 HBB-B2 KPNB1 ATP5H ATP5K MB RAB39B SLC25A4 ATP4A SLC25A5 CLCA3 RAB4A COX4I1 CLIC1 COX6C SLC25A31 MT-CO2 ATP5C1 UQCRB RAB3A 1110020P15RIK RAB3B RAB3C NUP160 RBP2 ARF6 ARF5 TMED4 COX6B1 ATP5J2 RAB8B COX7A2 ATP1A3 ATP5F1 ATP1A4 ATP1A1 ATP1A2 TMED9 VDAC2 VDAC3 REEP5 VDAC1 ARF1 ARF2 CDH17 RAB1 HPCA ARF4 COX6A1 F…

## Sheet: Under represented_BinGO
GO-ID	Description	P-value	corr p-value	Cluster frequency	total frequency	genes
4872	Receptor activity	3.8539e-31	2.4665e-29	22/786 2.7%	2718/18097 15.0%	OLFR1248 FGFR2 LDLR PGD ITGA1 OLFR1250 PIGR ITGB1 REEP5 BCAP31 SSR1 TRAP1 HNRNPM ITGA5 PGRMC1 PHB2 PGRMC2 ITGA7 SPR SSR4 GNB2L1 MYH7B
4871	Signal transducer activity	1.473e-26	4.7135e-25	34/786 4.3%	2944/18097 16.2%	FGFR2 LDLR PGD OLFR1250 GNG12 ITGB1 SSR1 HNRNPM PGRMC1 PGRMC2 SPR OLFR1248 ITGA1 MAPK11 PIGR REEP5 BCAP31 TRAP1 MAPK12 ARF1 GNB2 MAPK13 ITGA5 GNB1 MAPK14 PHB2 ITGA7 MAPK9 MAPK8 GNB4 GNB3 SSR4 GNB2L1 MYH7B
30528	Transcription regulator activity	4.221e-12	9.0049e-11	10/786 1.2%	1114/18097 6.1%	NACA PTRF SUB1 PPP1R12B PHB2 TANC2 TRIB3 FABP4 ACTN2 UGP2
3676	Nucleic acid binding	5.7728e-07	9.2365e-06	72/786 9.1%	2703/18097 14.9%	SNRPD3 RBM3 ARID4B EIF5A SNRPD2 HNRPLL RPS3 SFRS7 HIST1H2BP HIST1H2BM H2AFV H2AFZ H2AFX HIST3H2A RPL11 BAHCC1 LSM2 RPL12 HIST3H2BA DNAJC1 AIFM1 ARID5A FMR1 HNRNPA2B1 EEF2 SFRS1 SFRS3 SFRS2 HNRPDL NUCB1 HIST2H2BB PTRF TANC2 RPS14 SNRPB SNRPA RPS11 EEF1D UGP2 FUSIP1 TUFM HMGB1 HMGB2 EEF1B2 NACA HIST1H2AA PPP1R12B RBP2 HNRNPA3 HNRNPM HNRNPD PBRM1 HNRNPC RPS20 TERF1 HNRNPAB HIST1H2BA EEF1A1 SUB1 RNAS…
50791	regulation of biological process	2.5274e-06	3.2351e-05	212/786 26.9%	6237/18097 34.4%	PGD RASL2-9 RAB1B OLFR1250 BAK1 RAB26 OLFR1248 MYH6 MYH9 SPAG9 PPP1CA KRT18 KRT17 RAB18 PTRF TANC2 RAB14 RAB15 MAPK9 RAB12 MAPK8 RAB13 RAB10 RBP2 RAB6 ARF6 KRT20 ARF5 HSPA1B CALR CAPZB RAB7 PFN1 RAC2 RAC1 PBRM1 HNRNPAB SUB1 TKT UBE2L3 CSRP3 ARF1 ARF2 RAB1 ARF3 ARF4 HPCA GNB2L1 RAB5B PDIA3 RAB5C ATP5B MYO7A GPX2 GPX1 ANP32A RAB6B AIFM1 RAB4A RAB4B HNRPDL GNB2 GNB1 RAB5A SPNA2 GNB4 GNB3 RAB3A RAB3B…
9058	biosynthetic process	1.7071e-05	0.00018209	72/786 9.1%	2533/18097 13.9%	CYB5R3 ALAD RBM3 ARID4B HEXB PGD CBX3 EIF5A RPLP2 PRKCSH RPS3 GOT2 APOA1 RPLP0 ANP32A SPR RPL11 RPL12 RPN2 PDXK ARID5A EEF2 PMM2 HNRPDL PYCR1 PYCR2 RPS19 PTRF RPS17 RPS14 DDT RPS12 RPS11 EEF1D MECR TUFM HMGB1 EEF1B2 GANAB NACA RBP2 RPS15A TRIB3 GPI1 TPI1 MRPL12 DAD1 HNRNPD RPS20 RPS21 TERF1 HNRNPAB SUB1 EEF1A2 PHB AK3 RPS9 DLAT SOD1 AKR1C20 RPS5 RPS7 SAMD8 DHFR HMGCS2 RPL23 PHB2 GFPT1 GFPT2 PSPC1…
6139	nucleobase, nucleoside, nucleotide and nucleic acid metabolic process	3.3686e-05	0.00030799	67/786 8.5%	2360/18097 13.0%	ATP5D ATP5B SNRPD3 RBM3 PGD ARID4B CBX3 SNRPD2 1700009N14RIK HIBADH HNRPLL SFRS7 TPT1 ANP32A H2AFX LSM2 ATP5H ATP5K NT5C AIFM1 CLCA3 HNRNPA2B1 ARID5A SFRS1 SFRS3 SFRS2 HNRPDL UBE2N NME2 PTRF NME1 SNRPB ATP5C1 SNRPA FUSIP1 TALDO1 NACA RBP2 TRIB3 SFN HSPA1B HPRT1 CMPK1 HNRNPA3 HNRNPM TPI1 HNRNPD GALE HNRNPC HNRNPAB TERF1 ATP5J2 SUB1 AK1 PHB AK3 ATP5F1 AK2 SOD1 HNRNPA1 SOD2 DHFR PHB2 PSPC1 TCEB2 PNP…
5634	nucleus	0.00024306	0.0019445	134/786 17.0%	3986/18097 22.0%	SNRPD3 RASL2-9 CBX3 EIF5A SNRPD2 INTS2 SELENBP2 HIST1H2BP SFRS7 HIST1H2BM H2AFV H2AFZ H2AFX LSM2 RPL12 DNAJC1 FMR1 HNRNPA2B1 GSTT1 GSTT2 PPP1CC SFRS1 SFRS3 SFRS2 PSMA2 PPP1CA RPS19 PSMA6 PTRF PSMA5 NME1 PSMA3 SNRPB CSTB SNRPA MAPK9 HSPB1 MAPK8 FGFR2 HMGB1 HMGB2 LMNB1 RBP2 UBE2V1 PSMA7 PSMA8 CMPK1 PSMB5 HNRNPA3 PSMB4 PFN1 HNRNPM PSMB6 PSMB1 RAC2 PSMB3 PSMB2 HNRNPD PBRM1 HNRNPC 2700060E02RIK HNRNPA…
7154	cell communication	0.00038914	0.0027672	120/786 15.2%	3598/18097 19.8%	RASL2-9 PGD RAB1B OLFR1250 PRKCSH BAK1 RRAS SPR RAB26 SAR1B SAR1A OLFR1248 PLD1 MYLK2 SPAG9 KRT18 RAB18 4930544G11RIK RAB14 RAB15 MAPK9 RAB12 MAPK8 RAB13 RAB10 FGFR2 CAV1 GLUD1 RAB6 ARF6 ARF5 ITGB1 RAB7 RAC2 RAC1 ARHGDIA FN1 RAB8A RAB8B ITGA1 VDAC3 REEP5 RAB33B VDAC1 ARF1 VCP ARF2 ITGA5 ARF3 RAB1 HPCA ARF4 ITGA7 RAP1A GNB2L1 PDCD6 RHOJ RAB5B RAB5C MYO7A HEXB RHOQ 1700009N14RIK CDC42 RHOA RHOB RHO…
16020	membrane	0.0012282	0.0078602	278/786 35.3%	7345/18097 40.5%	CYP2D10 ATP1B1 VAPA VAPB CYP2D11 PGD RAB1B OLFR1250 INTS2 SELENBP2 AMOTL1 B2M SSR1 GOT2 BAK1 RAB26 TMEM14C APOO OLFR1248 ACAA2 PLD1 CLCA3 SUCLG1 MYH9 JUP KRT19 NME2 PGM5 TACSTD1 RAB18 PTRF RAB14 ATP5C1 RAB15 CYP2D26 RAB12 RAB13 RAB10 MDH2 TRAPPC3 MPST HSD17B10 LMNB1 RAB6 CHCHD3 ARF6 ARF5 CALR CAPZB ACAT1 HADHA HADHB RAC2 RAC1 COX6B1 IDH2 TMED10 PHB MCAM VDAC2 VDAC3 OCIAD2 VDAC1 ARF1 HMGCS2 ARF4 H…
15268	channel activity	0.0042581	0.024774	6/786 0.7%	359/18097 1.9%	CLCA3 HPCA CLIC1 VDAC2 VDAC3 VDAC1

## Sheet: Detailed result-BinGO
GO ID	GO term	% of associated genes	number of genes	P value	P value (corrected)	corrected	Group p value ()	associated genes
10	Glycolysis / Gluconeogenesis	35.4839	44	1.9 E-19	1.9 E-17	8.9 E-18	9.8 E-17	[100041204, 100041236, 100041831, 100043724, 640374, Adh1, Adh5, Aldh1b1, Aldh2, Aldoa, Aldob, Dlat, Dld, EG215974, EG433184, EG433229, EG545741, EG638833, EG666342, EG668192, ENSMUSG00000070408, ENSMUSG00000070443, ENSMUSG00000071102, Eno1, Eno2, Eno3, Gapdh, Gapdhs, LOC100044981, LOC100047352, LOC634088, LOC676923, Ldha, Ldhb, Ldhc, OTTMUSG00000014946, Pdhb, Pgam1, Pgam2, Pgk1, Pgk2, Pklr, Pkm2…
190	Oxidative phosphorylation	25.8824	44	1.0 E-13	2.1 E-12	8.9 E-18	9.8 E-17	[1110020P15Rik, Atp4a, Atp5a1, Atp5b, Atp5c1, Atp5d, Atp5f1, Atp5h, Atp5j2, Atp5k, Cox4i1, Cox5a, Cox6a1, Cox6b1, Cox6c, Cox7a2, EG432676, EG432822, EG621837, Ndufa2, Ndufa4, Ndufa5, Ndufa6, Ndufa8, Ndufa9, Ndufb10, Ndufb4, Ndufb5, Ndufb6, Ndufb7, Ndufb8, Ndufs1, Ndufs4, Ndufs7, Ndufs8, Ndufv2, Ppa1, Sdha, Sdhb, Uqcrb, Uqcrc1, Uqcrc2, Uqcrfs1, Uqcrq]
620	Pyruvate metabolism	37.2093	16	3.4 E-8	2.6 E-7	8.9 E-18	9.8 E-17	[Acat1, Akr1b3, Aldh1b1, Aldh2, Dlat, Dld, EG433229, Glo1, Ldha, Ldhb, Ldhc, Mdh1, Mdh2, Pdhb, Pklr, Pkm2]
1100	Metabolic pathways	12.3727	158	6.3 E-12	9.1 E-11	8.9 E-18	9.8 E-17	[100041204, 100041236, 100041831, 100043724, 1110020P15Rik, 640374, Acaa2, Acads, Acat1, Aco2, Adh1, Adh5, Ak1, Ak2, Akr1b3, Alad, Aldh1a1, Aldh1b1, Aldh2, Aldoa, Aldob, Amy1, Aoc2, Atp5a1, Atp5b, Atp5c1, Atp5d, Atp5f1, Atp5h, Atp5j2, Atp5k, Bdh1, Cbr1, Cbr3, Ckb, Ckmt1, Ckmt2, Cmpk1, Cox4i1, Cox5a, Cox6a1, Cox6b1, Cox6c, Csl, Dad1, Dhfr, Dlat, Dld, Dlst, EG215974, EG432676, EG432822, EG433184, E…
4260	Cardiac muscle contraction	28.4211	27	7.5 E-10	7.5 E-9	8.9 E-18	9.8 E-17	[1110020P15Rik, Actc1, Atp1a1, Atp1a2, Atp1a3, Atp1a4, Atp1b1, Cox4i1, Cox5a, Cox6a1, Cox6b1, Cox6c, Cox7a2, EG432822, EG621837, Myh6, Myh7, Myl3, Tpm1, Tpm2, Tpm3, Tpm4, Uqcrb, Uqcrc1, Uqcrc2, Uqcrfs1, Uqcrq]
5010	Alzheimer's disease	22.2615	63	9.7 E-16	3.2 E-14	8.9 E-18	9.8 E-17	[100041204, 100041236, 100041831, 100043724, 1110020P15Rik, 640374, Atp5a1, Atp5b, Atp5c1, Atp5d, Atp5f1, Atp5h, Calml3, Cox4i1, Cox5a, Cox6a1, Cox6b1, Cox6c, Cox7a2, EG215974, EG432676, EG432822, EG433184, EG545741, EG621837, EG638833, EG640703, EG666342, EG668192, ENSMUSG00000070408, ENSMUSG00000070443, ENSMUSG00000071102, Gapdh, Hsd17b10, LOC100044981, LOC100047352, LOC634088, LOC676923, Ndufa…
5012	Parkinson's disease	28.022	51	2.6 E-17	1.3 E-15	8.9 E-18	9.8 E-17	[1110020P15Rik, Atp5a1, Atp5b, Atp5c1, Atp5d, Atp5f1, Atp5h, Cox4i1, Cox5a, Cox6a1, Cox6b1, Cox6c, Cox7a2, EG432676, EG432822, EG433326, EG621837, EG623402, ENSMUSG00000064208, Ndufa2, Ndufa4, Ndufa5, Ndufa6, Ndufa8, Ndufa9, Ndufb10, Ndufb4, Ndufb5, Ndufb6, Ndufb7, Ndufb8, Ndufs1, Ndufs4, Ndufs7, Ndufs8, Ndufv2, Park7, Sdha, Sdhb, Slc25a31, Slc25a4, Uba1, Ube2l3, Uqcrb, Uqcrc1, Uqcrc2, Uqcrfs1, U…
5016	Huntington's disease	21.3389	51	3.7 E-12	6.3 E-11	8.9 E-18	9.8 E-17	[1110020P15Rik, Atp5a1, Atp5b, Atp5c1, Atp5d, Atp5f1, Atp5h, Cox4i1, Cox5a, Cox6a1, Cox6b1, Cox6c, Cox7a2, EG432676, EG432822, EG433326, EG621837, EG623402, Gpx1, Ndufa2, Ndufa4, Ndufa5, Ndufa6, Ndufa8, Ndufa9, Ndufb10, Ndufb4, Ndufb5, Ndufb6, Ndufb7, Ndufb8, Ndufs1, Ndufs4, Ndufs7, Ndufs8, Ndufv2, Sdha, Sdhb, Slc25a31, Slc25a4, Sod1, Sod2, Tgm2, Uqcrb, Uqcrc1, Uqcrc2, Uqcrfs1, Uqcrq, Vdac1, Vdac…
5410	Hypertrophic cardiomyopathy (HCM)	18.8235	16	5.2 E-4	2.0 E-3	8.9 E-18	9.8 E-17	[Actb, Actc1, Actg1, Des, Itga1, Itga5, Itga7, Itgb1, Lmna, Myh6, Myh7, Myl3, Tpm1, Tpm2, Tpm3, Tpm4]
5412	Arrhythmogenic right ventricular cardiomyopathy (ARVC)	17.1053	13	6.5 E-3	1.6 E-2	8.9 E-18	9.8 E-17	[Actb, Actg1, Actn1, Actn2, Actn3, Actn4, Des, Itga1, Itga5, Itga7, Itgb1, Jup, Lmna]
5414	Dilated cardiomyopathy	18.0851	17	5.7 E-4	2.1 E-3	8.9 E-18	9.8 E-17	[Actb, Actc1, Actg1, Des, Itga1, Itga5, Itga7, Itgb1, Lmna, Myh6, Myh7, Myl3, Prkaca, Tpm1, Tpm2, Tpm3, Tpm4]
4144	Endocytosis	7.53138	18	1	1	4.0 E-1	4.4 E-1	[Arf6, Cav1, Cdc42, Fgfr2, Hspa1b, Hspa1l, Hspa2, Hspa8, Ldlr, Pld1, Rab11b, Rab31, Rab4a, Rab5a, Rab5b, Rab5c, Rab7, Rhoa]
4520	Adherens junction	15.1899	12	1.6 E-2	3.6 E-2	4.0 E-1	4.4 E-1	[Acp1, Actb, Actg1, Actn1, Actn2, Actn3, Actn4, Cdc42, Rac1, Rac2, Rhoa, Vcl]
4962	Vasopressin-regulated water reabsorption	13.6364	6	1.4 E-1	2.5 E-1	4.0 E-1	4.4 E-1	[Arhgdia, Prkaca, Rab11b, Rab5a, Rab5b, Rab5c]
5146	Amoebiasis	15.3846	18	3.7 E-3	1.0 E-2	4.0 E-1	4.4 E-1	[Actn1, Actn2, Actn3, Actn4, Col1a1, Fn1, Hspb1, Lamc1, Muc2, Prkaca, Rab5a, Rab5b, Rab5c, Rab7, Serpinb1a, Serpinb1b, Serpinb6a, Vcl]
4020	Calcium signaling pathway	6.37255	13	5.9 E-1	6.8 E-1	1.8 E-1	3.4 E-1	[Calml3, EG433326, EG623402, EG640703, Mylk, Mylk2, Mylk3, Prkaca, Slc25a31, Slc25a4, Vdac1, Vdac2, Vdac3]
4110	Cell cycle	7.14286	10	1	1	1.8 E-1	3.4 E-1	[EG668804, Fzr1, LOC100044912, LOC100047236, Ywhab, Ywhae, Ywhag, Ywhah, Ywhaq, Ywhaz]
4114	Oocyte meiosis	14.8438	19	3.6 E-3	1.0 E-2	1.8 E-1	3.4 E-1	[Calml3, EG640703, EG668804, LOC100044912, LOC100047236, LOC627816, Mapk12, Ppp1ca, Ppp1cb, Ppp1cc, Ppp2ca, Ppp2cb, Prkaca, Ywhab, Ywhae, Ywhag, Ywhah, Ywhaq, Ywhaz]
4270	Vascular smooth muscle contraction	13.3333	18	1.9 E-2	4.1 E-2	1.8 E-1	3.4 E-1	[Acta2, Actg2, Cald1, Calml3, EG640703, LOC627816, Myh11, Myl6b, Myl9, Mylk, Mylk2, Mylk3, Ppp1ca, Ppp1cb, Ppp1cc, Ppp1r12b, Prkaca, Rhoa]
4720	Long-term potentiation	9.87654	8	3.9 E-1	5.4 E-1	1.8 E-1	3.4 E-1	[Calml3, EG640703, LOC627816, Ppp1ca, Ppp1cb, Ppp1cc, Prkaca, Rap1a]
4722	Neurotrophin signaling pathway	15.2778	22	1.2 E-3	4.1 E-3	1.8 E-1	3.4 E-1	[Arhgdia, Calml3, Cdc42, EG640703, EG668804, LOC100044912, LOC100047236, Mapk11, Mapk12, Mapk13, Mapk14, Mapk8, Mapk9, Rac1, Rap1a, Rhoa, Ywhab, Ywhae, Ywhag, Ywhah, Ywhaq, Ywhaz]
4744	Phototransduction	9.375	3	7.3 E-1	8.0 E-1	1.8 E-1	3.4 E-1	[Calml3, EG640703, Gnb1]
4910	Insulin signaling pathway	8.90411	13	5.2 E-1	6.4 E-1	1.8 E-1	3.4 E-1	[Calml3, EG640703, LOC627816, Mapk8, Mapk9, Pklr, Ppp1ca, Ppp1cb, Ppp1cc, Prkaca, Pygb, Pygm, Rhoq]
4912	GnRH signaling pathway	10.6796	11	2.5 E-1	3.9 E-1	1.8 E-1	3.4 E-1	[Calml3, Cdc42, EG640703, Mapk11, Mapk12, Mapk13, Mapk14, Mapk8, Mapk9, Pld1, Prkaca]
4930	Type II diabetes mellitus	10.2041	5	4.1 E-1	5.5 E-1	1.8 E-1	3.4 E-1	[Adipoq, Mapk8, Mapk9, Pklr, Pkm2]
4960	Aldosterone-regulated sodium reabsorption	13.6364	6	1.4 E-1	2.5 E-1	1.8 E-1	3.4 E-1	[Atp1a1, Atp1a2, Atp1a3, Atp1a4, Atp1b1, Hsd11b2]
4964	Proximal tubule bicarbonate reclamation	35	7	4.3 E-4	1.8 E-3	1.8 E-1	3.4 E-1	[Atp1a1, Atp1a2, Atp1a3, Atp1a4, Atp1b1, Glud1, Mdh1]
4970	Salivary secretion	9.87654	8	3.9 E-1	5.4 E-1	1.8 E-1	3.4 E-1	[Atp1a1, Atp1a2, Atp1a3, Atp1a4, Atp1b1, Calml3, EG640703, Prkaca]
4971	Gastric acid secretion	19.4805	15	5.2 E-4	2.0 E-3	1.8 E-1	3.4 E-1	[Actb, Atp1a1, Atp1a2, Atp1a3, Atp1a4, Atp1b1, Atp4a, Calml3, Car2, EG640703, Ezr, Mylk, Mylk2, Mylk3, Prkaca]
40	Pentose and glucuronate interconversions	11.5385	3	4.4 E-1	5.8 E-1	3.2 E-4	9.0 E-4	[Akr1b3, Ugdh, Ugp2]
52	Galactose metabolism	10.7143	3	4.6 E-1	6.0 E-1	3.2 E-4	9.0 E-4	[Akr1b3, Gale, Ugp2]
53	Ascorbate and aldarate metabolism	13.0435	3	2.4 E-1	3.9 E-1	3.2 E-4	9.0 E-4	[Aldh1b1, Aldh2, Ugdh]
62	Fatty acid elongation in mitochondria	75	6	4.4 E-6	2.4 E-5	3.2 E-4	9.0 E-4	[Acaa2, Echs1, Hadh, Hadha, Hadhb, Mecr]
71	Fatty acid metabolism	23.5294	12	3.1 E-4	1.3 E-3	3.2 E-4	9.0 E-4	[Acaa2, Acads, Acat1, Adh1, Adh5, Aldh1b1, Aldh2, Dci, Echs1, Hadh, Hadha, Hadhb]
72	Synthesis and degradation of ketone bodies	33.3333	4	9.7 E-3	2.2 E-2	3.2 E-4	9.0 E-4	[Acat1, Bdh1, Hmgcs2, Oxct1]
270	Cysteine and methionine metabolism	15.7895	6	6.3 E-2	1.1 E-1	3.2 E-4	9.0 E-4	[EG433229, Got2, Ldha, Ldhb, Ldhc, Mpst]
280	Valine, leucine and isoleucine degradation	32	16	3.8 E-7	2.5 E-6	3.2 E-4	9.0 E-4	[Acaa2, Acads, Acat1, Aldh1b1, Aldh2, Dld, Echs1, Hadh, Hadha, Hadhb, Hibadh, Hibch, Hmgcs2, Hsd17b10, Oxct1, Pcca]
310	Lysine degradation	16.2791	7	4.0 E-2	8.2 E-2	3.2 E-4	9.0 E-4	[Acat1, Aldh1b1, Aldh2, Dlst, Echs1, Hadh, Hadha]
330	Arginine and proline metabolism	20	11	2.3 E-3	7.6 E-3	3.2 E-4	9.0 E-4	[Aldh1b1, Aldh2, Ckb, Ckmt1, Ckmt2, Glud1, Got2, Lap3, Oat, Pycr1, Pycr2]
340	Histidine metabolism	8	2	7.1 E-1	7.9 E-1	3.2 E-4	9.0 E-4	[Aldh1b1, Aldh2]
380	Tryptophan metabolism	14.6341	6	1.2 E-1	2.3 E-1	3.2 E-4	9.0 E-4	[Acat1, Aldh1b1, Aldh2, Echs1, Hadh, Hadha]
410	beta-Alanine metabolism	27.2727	6	4.7 E-3	1.3 E-2	3.2 E-4	9.0 E-4	[Aldh1b1, Aldh2, Aoc2, Echs1, Hadha, Hibch]
561	Glycerolipid metabolism	5.76923	3	7.9 E-1	8.3 E-1	3.2 E-4	9.0 E-4	[Akr1b3, Aldh1b1, Aldh2]
620	Pyruvate metabolism	37.2093	16	3.4 E-8	2.6 E-7	3.2 E-4	9.0 E-4	[Acat1, Akr1b3, Aldh1b1, Aldh2, Dlat, Dld, EG433229, Glo1, Ldha, Ldhb, Ldhc, Mdh1, Mdh2, Pdhb, Pklr, Pkm2]
640	Propanoate metabolism	38.7097	12	1.1 E-6	7.0 E-6	3.2 E-4	9.0 E-4	[Acat1, Aldh1b1, Aldh2, EG433229, Echs1, Hadha, Hibch, Ldha, Ldhb, Ldhc, Pcca, Suclg1]
650	Butanoate metabolism	29.7297	11	5.6 E-5	2.7 E-4	3.2 E-4	9.0 E-4	[Acads, Acat1, Aldh1b1, Aldh2, Bdh1, Echs1, Hadh, Hadha, Hmgcs2, Oxct1, Pdhb]
900	Terpenoid backbone biosynthesis	11.7647	2	3.7 E-1	5.3 E-1	3.2 E-4	9.0 E-4	[Acat1, Hmgcs2]
903	Limonene and pinene degradation	44.4444	4	2.9 E-3	9.3 E-3	3.2 E-4	9.0 E-4	[Aldh1b1, Aldh2, Echs1, Hadha]
260	Glycine, serine and threonine metabolism	6.25	2	1	1	6.3 E-1	6.3 E-1	[Aoc2, Dld]
350	Tyrosine metabolism	13.5135	5	1.9 E-1	3.2 E-1	6.3 E-1	6.3 E-1	[Adh1, Adh5, Aoc2, Got2, Mif]
360	Phenylalanine metabolism	17.6471	3	1.3 E-1	2.4 E-1	6.3 E-1	6.3 E-1	[Aoc2, Got2, Mif]
40	Pentose and glucuronate interconversions	11.5385	3	4.4 E-1	5.8 E-1	2.0 E-1	3.2 E-1	[Akr1b3, Ugdh, Ugp2]
52	Galactose metabolism	10.7143	3	4.6 E-1	6.0 E-1	2.0 E-1	3.2 E-1	[Akr1b3, Gale, Ugp2]
53	Ascorbate and aldarate metabolism	13.0435	3	2.4 E-1	3.9 E-1	2.0 E-1	3.2 E-1	[Aldh1b1, Aldh2, Ugdh]
500	Starch and sucrose metabolism	11.3636	5	3.8 E-1	5.3 E-1	2.0 E-1	3.2 E-1	[Amy1, Pygb, Pygm, Ugdh, Ugp2]
520	Amino sugar and nucleotide sugar metabolism	20	9	5.6 E-3	1.4 E-2	2.0 E-1	3.2 E-1	[Cyb5r3, Gale, Gfpt1, Gfpt2, Hexb, Nans, Pmm2, Ugdh, Ugp2]
561	Glycerolipid metabolism	5.76923	3	7.9 E-1	8.3 E-1	2.0 E-1	3.2 E-1	[Akr1b3, Aldh1b1, Aldh2]
10	Glycolysis / Gluconeogenesis	35.4839	44	1.9 E-19	1.9 E-17	2.8 E-15	1.5 E-14	[100041204, 100041236, 100041831, 100043724, 640374, Adh1, Adh5, Aldh1b1, Aldh2, Aldoa, Aldob, Dlat, Dld, EG215974, EG433184, EG433229, EG545741, EG638833, EG666342, EG668192, ENSMUSG00000070408, ENSMUSG00000070443, ENSMUSG00000071102, Eno1, Eno2, Eno3, Gapdh, Gapdhs, LOC100044981, LOC100047352, LOC634088, LOC676923, Ldha, Ldhb, Ldhc, OTTMUSG00000014946, Pdhb, Pgam1, Pgam2, Pgk1, Pgk2, Pklr, Pkm2…
270	Cysteine and methionine metabolism	15.7895	6	6.3 E-2	1.1 E-1	2.8 E-15	1.5 E-14	[EG433229, Got2, Ldha, Ldhb, Ldhc, Mpst]
561	Glycerolipid metabolism	5.76923	3	7.9 E-1	8.3 E-1	2.8 E-15	1.5 E-14	[Akr1b3, Aldh1b1, Aldh2]
620	Pyruvate metabolism	37.2093	16	3.4 E-8	2.6 E-7	2.8 E-15	1.5 E-14	[Acat1, Akr1b3, Aldh1b1, Aldh2, Dlat, Dld, EG433229, Glo1, Ldha, Ldhb, Ldhc, Mdh1, Mdh2, Pdhb, Pklr, Pkm2]
640	Propanoate metabolism	38.7097	12	1.1 E-6	7.0 E-6	2.8 E-15	1.5 E-14	[Acat1, Aldh1b1, Aldh2, EG433229, Echs1, Hadha, Hibch, Ldha, Ldhb, Ldhc, Pcca, Suclg1]
230	Purine metabolism	5.74713	10	4.6 E-1	5.9 E-1	2.9 E-1	3.6 E-1	[Ak1, Ak2, Hprt1, Nme1, Nme2, Nt5c, Pklr, Pkm2, Pnp1, Pnp2]
240	Pyrimidine metabolism	6.66667	7	8.5 E-1	8.7 E-1	2.9 E-1	3.6 E-1	[Ak3, Cmpk1, Nme1, Nme2, Nt5c, Pnp1, Pnp2]
760	Nicotinate and nicotinamide metabolism	11.5385	3	4.4 E-1	5.8 E-1	2.9 E-1	3.6 E-1	[Nt5c, Pnp1, Pnp2]
480	Glutathione metabolism	46.2963	25	1.0 E-14	2.6 E-13	2.9 E-8	1.0 E-7	[Gpx1, Gpx2, Gpx3, Gpx4, Gpx5, Gsr, Gstm1, Gstm2, Gstm3, Gstm4, Gstm5, Gstm6, Gstm7, Gsto1, Gsto2, Gstp1, Gstp2, Gstt1, Gstt2, Idh1, Idh2, Lap3, Mgst1, Mgst3, Pgd]
980	Metabolism of xenobiotics by cytochrome P450	22.3684	17	3.7 E-5	1.8 E-4	2.9 E-8	1.0 E-7	[Adh1, Adh5, Gstm1, Gstm2, Gstm3, Gstm4, Gstm5, Gstm6, Gstm7, Gsto1, Gsto2, Gstp1, Gstp2, Gstt1, Gstt2, Mgst1, Mgst3]
982	Drug metabolism	21.8391	19	1.8 E-5	9.8 E-5	2.9 E-8	1.0 E-7	[Adh1, Adh5, Cyp2d10, Cyp2d26, Gstm1, Gstm2, Gstm3, Gstm4, Gstm5, Gstm6, Gstm7, Gsto1, Gsto2, Gstp1, Gstp2, Gstt1, Gstt2, Mgst1, Mgst3]
4010	MAPK signaling pathway	8.57143	24	4.8 E-1	6.1 E-1	1.4 E-1	3.2 E-1	[Cdc42, Dusp3, Fgfr2, Flna, Flnb, Flnc, Gng12, Hspa1b, Hspa1l, Hspa2, Hspa8, Hspb1, Mapk11, Mapk12, Mapk13, Mapk14, Mapk8, Mapk9, Prkaca, Rac1, Rac2, Rap1a, Rras, Rras2]
4062	Chemokine signaling pathway	5.41872	11	2.8 E-1	4.3 E-1	1.4 E-1	3.2 E-1	[Cdc42, Gnb1, Gnb2, Gnb3, Gnb4, Gng12, Prkaca, Rac1, Rac2, Rap1a, Rhoa]
4110	Cell cycle	7.14286	10	1	1	1.4 E-1	3.2 E-1	[EG668804, Fzr1, LOC100044912, LOC100047236, Ywhab, Ywhae, Ywhag, Ywhah, Ywhaq, Ywhaz]
4114	Oocyte meiosis	14.8438	19	3.6 E-3	1.0 E-2	1.4 E-1	3.2 E-1	[Calml3, EG640703, EG668804, LOC100044912, LOC100047236, LOC627816, Mapk12, Ppp1ca, Ppp1cb, Ppp1cc, Ppp2ca, Ppp2cb, Prkaca, Ywhab, Ywhae, Ywhag, Ywhah, Ywhaq, Ywhaz]
4310	Wnt signaling pathway	4.93827	8	2.3 E-1	3.7 E-1	1.4 E-1	3.2 E-1	[Mapk8, Mapk9, Ppp2ca, Ppp2cb, Prkaca, Rac1, Rac2, Rhoa]
4350	TGF-beta signaling pathway	4.34783	4	3.1 E-1	4.6 E-1	1.4 E-1	3.2 E-1	[Dcn, Ppp2ca, Ppp2cb, Rhoa]
4360	Axon guidance	6.47482	9	7.4 E-1	8.0 E-1	1.4 E-1	3.2 E-1	[Cdc42, Cfl1, Cfl2, Dpysl2, EG620772, Itgb1, Rac1, Rac2, Rhoa]
4370	VEGF signaling pathway	10	8	3.9 E-1	5.4 E-1	1.4 E-1	3.2 E-1	[Cdc42, Hspb1, Mapk11, Mapk12, Mapk13, Mapk14, Rac1, Rac2]
4510	Focal adhesion	18.8406	39	5.9 E-8	4.2 E-7	1.4 E-1	3.2 E-1	[2900073G15Rik, Actb, Actg1, Actn1, Actn2, Actn3, Actn4, Cav1, Cdc42, Col1a1, Col6a1, Col6a2, Flna, Flnb, Flnc, Fn1, Itga1, Itga5, Itga7, Itgb1, LOC627816, Lamc1, Mapk8, Mapk9, Myl7, Myl9, Mylc2b, Mylk, Mylk2, Mylk3, Ppp1ca, Ppp1cb, Ppp1cc, Rac1, Rac2, Rap1a, Rhoa, Tln1, Vcl]
4512	ECM-receptor interaction	11.7647	10	1.4 E-1	2.5 E-1	1.4 E-1	3.2 E-1	[Col1a1, Col6a1, Col6a2, Fn1, Hspg2, Itga1, Itga5, Itga7, Itgb1, Lamc1]
4520	Adherens junction	15.1899	12	1.6 E-2	3.6 E-2	1.4 E-1	3.2 E-1	[Acp1, Actb, Actg1, Actn1, Actn2, Actn3, Actn4, Cdc42, Rac1, Rac2, Rhoa, Vcl]
4530	Tight junction	25	36	6.0 E-11	7.6 E-10	1.4 E-1	3.2 E-1	[2900073G15Rik, Actb, Actg1, Actn1, Actn2, Actn3, Actn4, Amotl1, Cdc42, Cldn3, Cldn7, Myh1, Myh10, Myh11, Myh13, Myh14, Myh15, Myh2, Myh3, Myh4, Myh6, Myh7, Myh7b, Myh8, Myh9, Myl7, Myl9, Mylc2b, Ppp2ca, Ppp2cb, Rab13, Rab3b, Rhoa, Rras, Rras2, Vapa]
4620	Toll-like receptor signaling pathway	6.73077	7	1	1	1.4 E-1	3.2 E-1	[Mapk11, Mapk12, Mapk13, Mapk14, Mapk8, Mapk9, Rac1]
4621	NOD-like receptor signaling pathway	18.4615	12	3.0 E-3	9.1 E-3	1.4 E-1	3.2 E-1	[Hsp90aa1, Hsp90ab1, Hsp90b1, Mapk11, Mapk12, Mapk13, Mapk14, Mapk8, Mapk9, Naip1, Naip5, Naip7]
4622	RIG-I-like receptor signaling pathway	8.57143	6	6.5 E-1	7.3 E-1	1.4 E-1	3.2 E-1	[Mapk11, Mapk12, Mapk13, Mapk14, Mapk8, Mapk9]
4660	T cell receptor signaling pathway	5.30303	7	4.0 E-1	5.4 E-1	1.4 E-1	3.2 E-1	[Cdc42, Mapk11, Mapk12, Mapk13, Mapk14, Mapk9, Rhoa]
4664	Fc epsilon RI signaling pathway	9.41177	8	5.3 E-1	6.4 E-1	1.4 E-1	3.2 E-1	[Mapk11, Mapk12, Mapk13, Mapk14, Mapk8, Mapk9, Rac1, Rac2]
4666	Fc gamma R-mediated phagocytosis	14.5631	15	1.2 E-2	2.8 E-2	1.4 E-1	3.2 E-1	[Arf6, Arpc1b, Arpc3, Arpc4, Arpc5, Arpc5l, Cdc42, Cfl1, Cfl2, EG620772, Gsn, Marcks, Pld1, Rac1, Rac2]
4670	Leukocyte transendothelial migration	20.4918	25	3.1 E-6	1.8 E-5	1.4 E-1	3.2 E-1	[2900073G15Rik, Actb, Actg1, Actn1, Actn2, Actn3, Actn4, Cdc42, Cldn3, Cldn7, Ezr, Itgb1, Mapk11, Mapk12, Mapk13, Mapk14, Msn, Myl7, Myl9, Mylc2b, Rac1, Rac2, Rap1a, Rhoa, Vcl]
4720	Long-term potentiation	9.87654	8	3.9 E-1	5.4 E-1	1.4 E-1	3.2 E-1	[Calml3, EG640703, LOC627816, Ppp1ca, Ppp1cb, Ppp1cc, Prkaca, Rap1a]
4722	Neurotrophin signaling pathway	15.2778	22	1.2 E-3	4.1 E-3	1.4 E-1	3.2 E-1	[Arhgdia, Calml3, Cdc42, EG640703, EG668804, LOC100044912, LOC100047236, Mapk11, Mapk12, Mapk13, Mapk14, Mapk8, Mapk9, Rac1, Rap1a, Rhoa, Ywhab, Ywhae, Ywhag, Ywhah, Ywhaq, Ywhaz]
4742	Taste transduction	5	3	6.2 E-1	7.1 E-1	1.4 E-1	3.2 E-1	[Gnb1, Gnb3, Prkaca]
4810	Regulation of actin cytoskeleton	20.524	47	1.1 E-10	1.3 E-9	1.4 E-1	3.2 E-1	[2900073G15Rik, Actb, Actg1, Actn1, Actn2, Actn3, Actn4, Arpc1b, Arpc3, Arpc4, Arpc5, Arpc5l, Cdc42, Cfl1, Cfl2, EG620772, Ezr, Fgfr2, Fn1, Gng12, Gsn, Itga1, Itga5, Itga7, Itgb1, LOC627816, Msn, Myh10, Myh14, Myh9, Myl7, Myl9, Mylc2b, Mylk, Mylk2, Mylk3, Pfn1, Ppp1ca, Ppp1cb, Ppp1cc, Rac1, Rac2, Rdx, Rhoa, Rras, Rras2, Vcl]
4910	Insulin signaling pathway	8.90411	13	5.2 E-1	6.4 E-1	1.4 E-1	3.2 E-1	[Calml3, EG640703, LOC627816, Mapk8, Mapk9, Pklr, Ppp1ca, Ppp1cb, Ppp1cc, Prkaca, Pygb, Pygm, Rhoq]
4912	GnRH signaling pathway	10.6796	11	2.5 E-1	3.9 E-1	1.4 E-1	3.2 E-1	[Calml3, Cdc42, EG640703, Mapk11, Mapk12, Mapk13, Mapk14, Mapk8, Mapk9, Pld1, Prkaca]
4914	Progesterone-mediated oocyte maturation	10.8696	10	2.2 E-1	3.7 E-1	1.4 E-1	3.2 E-1	[Fzr1, Hsp90aa1, Hsp90ab1, Mapk11, Mapk12, Mapk13, Mapk14, Mapk8, Mapk9, Prkaca]
4920	Adipocytokine signaling pathway	4.28571	3	4.9 E-1	6.1 E-1	1.4 E-1	3.2 E-1	[Adipoq, Mapk8, Mapk9]
4930	Type II diabetes mellitus	10.2041	5	4.1 E-1	5.5 E-1	1.4 E-1	3.2 E-1	[Adipoq, Mapk8, Mapk9, Pklr, Pkm2]
4970	Salivary secretion	9.87654	8	3.9 E-1	5.4 E-1	1.4 E-1	3.2 E-1	[Atp1a1, Atp1a2, Atp1a3, Atp1a4, Atp1b1, Calml3, EG640703, Prkaca]
5014	Amyotrophic lateral sclerosis (ALS)	17.1429	12	5.6 E-3	1.4 E-2	1.4 E-1	3.2 E-1	[Gpx1, Mapk11, Mapk12, Mapk13, Mapk14, Nefh, Nefl, Nefm, Prph, Rab5a, Rac1, Sod1]
5100	Bacterial invasion of epithelial cells	21.0526	16	1.3 E-4	6.1 E-4	1.4 E-1	3.2 E-1	[Actb, Actg1, Arpc1b, Arpc3, Arpc4, Arpc5, Arpc5l, Cav1, Cdc42, Fn1, Itga5, Itgb1, Rac1, Rhoa, Rhog, Vcl]
5140	Leishmaniasis	7.46269	5	1	1	1.4 E-1	3.2 E-1	[Itgb1, Mapk11, Mapk12, Mapk13, Mapk14]
5142	Chagas disease	7.82609	9	8.5 E-1	8.6 E-1	1.4 E-1	3.2 E-1	[Calr, Mapk11, Mapk12, Mapk13, Mapk14, Mapk8, Mapk9, Ppp2ca, Ppp2cb]
5146	Amoebiasis	15.3846	18	3.7 E-3	1.0 E-2	1.4 E-1	3.2 E-1	[Actn1, Actn2, Actn3, Actn4, Col1a1, Fn1, Hspb1, Lamc1, Muc2, Prkaca, Rab5a, Rab5b, Rab5c, Rab7, Serpinb1a, Serpinb1b, Serpinb6a, Vcl]
5200	Pathways in cancer	4.92754	17	5.9 E-2	1.1 E-1	1.4 E-1	3.2 E-1	[Cdc42, Fgfr2, Fh1, Fn1, Hsp90aa1, Hsp90ab1, Hsp90b1, Itgb1, Jup, Lamc1, Mapk8, Mapk9, Rac1, Rac2, Rhoa, Tceb2, Tpm3]
5210	Colorectal cancer	6.75676	5	1	1	1.4 E-1	3.2 E-1	[Mapk8, Mapk9, Rac1, Rac2, Rhoa]
5211	Renal cell carcinoma	6.49351	5	1	1	1.4 E-1	3.2 E-1	[Cdc42, Fh1, Rac1, Rap1a, Tceb2]
5212	Pancreatic cancer	8	6	8.2 E-1	8.5 E-1	1.4 E-1	3.2 E-1	[Cdc42, Mapk8, Mapk9, Pld1, Rac1, Rac2]
5215	Prostate cancer	5.31915	5	5.5 E-1	6.5 E-1	1.4 E-1	3.2 E-1	[Fgfr2, Gstp1, Hsp90aa1, Hsp90ab1, Hsp90b1]
5410	Hypertrophic cardiomyopathy (HCM)	18.8235	16	5.2 E-4	2.0 E-3	1.4 E-1	3.2 E-1	[Actb, Actc1, Actg1, Des, Itga1, Itga5, Itga7, Itgb1, Lmna, Myh6, Myh7, Myl3, Tpm1, Tpm2, Tpm3, Tpm4]
5412	Arrhythmogenic right ventricular cardiomyopathy (ARVC)	17.1053	13	6.5 E-3	1.6 E-2	1.4 E-1	3.2 E-1	[Actb, Actg1, Actn1, Actn2, Actn3, Actn4, Des, Itga1, Itga5, Itga7, Itgb1, Jup, Lmna]
5414	Dilated cardiomyopathy	18.0851	17	5.7 E-4	2.1 E-3	1.4 E-1	3.2 E-1	[Actb, Actc1, Actg1, Des, Itga1, Itga5, Itga7, Itgb1, Lmna, Myh6, Myh7, Myl3, Prkaca, Tpm1, Tpm2, Tpm3, Tpm4]
5416	Viral myocarditis	17.1171	19	7.1 E-4	2.5 E-3	1.4 E-1	3.2 E-1	[Actb, Actg1, Cav1, Myh1, Myh10, Myh11, Myh13, Myh14, Myh15, Myh2, Myh3, Myh4, Myh6, Myh7, Myh7b, Myh8, Myh9, Rac1, Rac2]
4062	Chemokine signaling pathway	5.41872	11	2.8 E-1	4.3 E-1	2.2 E-1	3.1 E-1	[Cdc42, Gnb1, Gnb2, Gnb3, Gnb4, Gng12, Prkaca, Rac1, Rac2, Rap1a, Rhoa]
4720	Long-term potentiation	9.87654	8	3.9 E-1	5.4 E-1	2.2 E-1	3.1 E-1	[Calml3, EG640703, LOC627816, Ppp1ca, Ppp1cb, Ppp1cc, Prkaca, Rap1a]
4742	Taste transduction	5	3	6.2 E-1	7.1 E-1	2.2 E-1	3.1 E-1	[Gnb1, Gnb3, Prkaca]
4744	Phototransduction	9.375	3	7.3 E-1	8.0 E-1	2.2 E-1	3.1 E-1	[Calml3, EG640703, Gnb1]
4970	Salivary secretion	9.87654	8	3.9 E-1	5.4 E-1	2.2 E-1	3.1 E-1	[Atp1a1, Atp1a2, Atp1a3, Atp1a4, Atp1b1, Calml3, EG640703, Prkaca]
